# Supplementary material for: EFMSDTI: Drug-target interaction prediction based on an efficient fusion of multi-source data
Source: Front Pharmacol. 2022 Sep 23;13:1009996. doi: 10.3389/fphar.2022.1009996 (PMC9538487; doi:10.3389/fphar.2022.1009996)
Supplement: Supplementary file 1 [file Table2.XLSX]

## Sheet: Single_Network_Class
index1：AUROC
Training/Testing	Fold 1	Fold 2	Fold 3	Fold 4	Fold 5	Mean		Class	Drug_network		Class	Target_network
D1-T1	0.505934/.0.506295	0.489662/0.508635	0.50447/0.486863	0.504263/0.490006	0.491764/0.494009	0.497162		D1	DDI		T1	TTI
D1-T2	0.505818/0.503649	0.504031/0.486544	0.502713/0.493907	0.492217/0.507143	0.506589/0.500016	0.498252
D1-T3	0.774933/0.791526	0.77903/0.763311	0.778373/0.776370	0.779391/0.767429	0.774153/0.776736	0.775075		D2	DD、DSE		T2	TD
D3-T1	0.715012/0.712879	0.717558/0.702806	0.713140/0.719074	0.712937/0.721409	0.717225/0.700125	0.711259
D3-T2	0.710324/0.686665	0.704924/0.703976	0.70101/0.719647	0.708448/0.695340	0.704191/0.702047	0.701535		D3	SDC		T3	STP
D3-T3	0.840121/0.816067	0.836133/0.825899	0.834833/0.838183	0.832781/0.833940	0.836762/0.830912	0.829
D4-T1	0.763189/0.771825	0.764168/0.768816	0.768462/0.747373	0.768192/0.751258	0.765262/0.756337	0.759122		D4	SDATC		T4	STGO
D4-T2	0.762215/0.770915	0.764743/0.761175	0.764666/0.762442	0.77128/0.733940	0.765228/0.765171	0.758729
D4-T3	0.879554/0.865884	0.880536/0.866039	0.876767/0.884536	0.880642/0.856972	0.880693/0.868776	0.868441		D5	SDP
D5-T1	0.652838/0.664200	0.662257/0.649899	0.656271/0.659196	0.653442/0.660357	0.666226/0.648901	0.656511
D5-T2	0.668849/0.646147	0.658113/0.674692	0.655812/0.663662	0.660345/0.671825	0.662246/0.636470	0.658559		D6	SDGO
D5-T3	0.793054/0.796271	0.793974/0.794976	0.79543/0.786632	0.796738/0.789281	0.795227/0.795863	0.792605
index：AUPR
Training/Testing	Fold 1	Fold 2	Fold 3	Fold 4	Fold 5	Mean
D1-T1	0.506693/0.509413	0.493498/0.516472	0.498381/0.491232	0.509665/0.490567	0.497421/0.494465	0.50043
D1-T2	0.503061/0.505423	0.501544/0.483846	0.502149/0.493152	0.494517/0.493910	0.510048/0.503280	0.495922
D1-T3	0.790144/0.816884	0.798937/0.774340	0.796847/0.784206	0.794941/0.789849	0.791122/0.796954	0.792446
D3-T1	0.708495/0.704819	0.708829/0.693589	0.708142/0.704551	0.704915/0.710224	0.707888/0.708581	0.704353
D3-T2	0.699585/0.672628	0.692669/0.680738	0.690609/0.704923	0.694344/0.692286	0.691888/0.702334	0.690582
D3-T3	0.850596/0.824063	0.846009/0.840484	0.843499/0.853940	0.843269/0.848463	0.847196/0.837245	0.840839
D4-T1	0.75824/0.767542	0.758471/0.768703	0.765574/0.741491	0.762651/0.749246	0.75893/0.761303	0.757657
D4-T2	0.758196/0.757300	0.758746/0.753300	0.756546/0.766568	0.760362/0.744088	0.756578/0.761151	0.756482
D4-T3	0.889998/0.881247	0.8907/0.880851	0.886632/0.897236	0.892618/0.868300	0.8894/0.885221	0.882571
D5-T1	0.616505/0.611891	0.619106/0.623298	0.618322/0.612955	0.615952/0.627188	0.626537/0.605284	0.616123
D5-T2	0.632161/0.600435	0.618681/0.647435	0.620317/0.623019	0.622993/0.637088	0.62394/0.609880	0.623572
D5-T3	0.81115/0.815487	0.812185/0.813168	0.815423/0.799244	0.814819/0.806818	0.811984/0.819494	0.810842

## Sheet: Multi_Network_Class
index1：AUROC
Training/Testing	Fold 1	Fold 2	Fold 3	Fold 4	Fold 5	Mean
D1-T4	0.825146/0.813720	0.826400/0.811754	0.820630/0.829795	0.823101/0.825247	0.823378/0.826674	0.821438		Class	Drug_network		Class	Target_network
D1-T4-S	0.841321/0.818560	0.836626/0.847185	0.836776/0.836694	0.837517/0.835704	0.839281/0.826058	0.83284		D1	DDI		T1	TTI
D2-T1	0.531476/0.543434	0.533739/0.544352	0.533349/0.554060	0.536548/0.531170	0.541217/0.531688	0.540941
D2-T1-S	0.497299/0.504136	0.493806/0.487076	0.482243/0.513634	0.500986/0.497058	0.498027/0.514032	0.503187		D2	DD、DSE		T2	TD
D2-T2	0.541233/0.524650	0.53878/0.551609	0.536848/0.543312	0.538508/0.529311	0.54388/0.514041	0.532585
D2-T2-S	0.495442/0.505290	0.509377/0.501352	0.498460/0.501492	0.499631/0.507647	0.498478/0.510684	0.503582		D3	SDC		T3	STP
D2-T3	0.771901/0.782017	0.770794/0.775624	0.775507/0.765814	0.773694/0.773105	0.77363/0.762595	0.771831
D2-T3-S	0.768256/0.770669	0.767706/0.771378	0.771195/0.759476	0.767888/0.790154	0.774740/0.752219	0.768779		D4	SDATC		T4	STGO
D2-T4	0.828913/0.821615	0.828018/0.819012	0.824448/0.836758	0.828417/0.821381	0.826408/0.825905	0.824934
D2-T4-S	0.837226/0.821932	0.837519/0.811144	0.831572/0.852193	0.833392/0.841204	0.838295/0.817381	0.828771		D5	SDP
D3-T4	0.905855/0.901070	0.909355/0.896558	0.909589/0.890515	0.910052/0.885908	0.908927/0.899324	0.894675
D3-T4-S	0.925257/0.897949	0.924445/0.904976	0.922252/0.909888	0.923634/0.907478	0.925961/0.895401	0.903138		D6	SDGO
D4-T4	0.940903/0.909114	0.939311/0.922740	0.939413/0.925734	0.939197/0.916424	0.938723/0.923294	0.919461
D4-T4-S	0.958328/0.933299	0.959172/0.931028	0.960414/0.927132	0.958283/0.930074	0.959163/0.929249	0.930157		Note:there is '-S' that means splicing, there isn't '-S' that means fusion.
D5-T4	0.868127/0.876029	0.872922/0.853924	0.872811/0.860822	0.868677/0.872879	0.870926/0.872318	0.867194
D5-T4-S	0.886975/0.886199	0.888439/0.880022	0.889960/0.872075	0.887227/0.887052	0.888946/0.883833	0.881836
D6-T1	0.764749/0.759962	0.763834/0.764161	0.764909/0.757787	0.765397/0.752409	0.763931/0.763727	0.759609
D6-T1-S	0.703699/0.717951	0.70744/0.711395	0.707/0.708183	0.710951/0.684680	0.706282/0.704355	0.705313
D6-T2	0.767437/0.757639	0.763031/0.767409	0.766249/0.759318	0.762745/0.768428	0.766988/0.749590	0.760477
D6-T2-S	0.717481/0.711701	0.713187/0.722856	0.715048/0.715659	0.719388/0.699109	0.71436/0.723181	0.714501
D6-T3	0.878267/0.861616	0.87833/0.869383	0.875167/0.884490	0.880161/0.856573	0.876207/0.869730	0.868358
D6-T3-S	0.849605/0.849399	0.85016/0.850645	0.850950/0.844911	0.850775/0.849010	0.851861/0.845887	0.84797
D6-T4	0.945914/0.924130	0.944475/0.929037	0.945564/0.926055	0.942476/0.940810	0.94404/0.932667	0.93054
D6-T4-S	0.931970/0.922031	0.932997/0.913587	0.929766/0.930225	0.930950/0.928367	0.933577/0.914557	0.921753
index2：AUPR
Training/Testing	Fold 1	Fold 2	Fold 3	Fold 4	Fold 5	Mean
D1-T4	0.830934/0.813315	0.831636/0.815198	0.825085/0.836060	0.825359/0.839514	0.828926/0.828851	0.826588
D1-T4	0.847893/0.822347	0.841150/0.850215	0.840034/0.853554	0.842813/0.842957	0.846460/0.825664	0.838947
D2-T1	0.528833/0.534849	0.525987/0.537301	0.528529/0.545785	0.533961/0.528158	0.535311/0.525425	0.534304
D2-T1-S	0.500769/0.503394	0.494345/0.491362	0.485587/0.515595	0.502955/0.508793	0.493071/0.509468	0.505723
D2-T2	0.536304/0.526748	0.532492/0.550691	0.530145/0.539506	0.536734/0.533845	0.537192/0.505808	0.531319
D2-T2-S	0.490363/0.496737	0.506190/0.497508	0.499769/0.498497	0.502165/0.507962	0.495086/0.508920	0.503635
D2-T3	0.789378/0.799254	0.788884/0.788489	0.794842/0.785842	0.790099/0.796568	0.792803/0.783895	0.79081
D2-T3-S	0.784132/0.781177	0.784745/0.776617	0.788679/0.775247	0.779701/0.809883	0.787820/0.775215	0.783628
D2-T4	0.827413/0.825430	0.826467/0.825490	0.825460/0.829136	0.829307/0.820900	0.827139/0.824975	0.825186
D2-T4-S	0.838906/0.839235	0.844033/0.815321	0.835165/0.857533	0.836875/0.841458	0.844975/0.818257	0.834361
D3-T4	0.906492/0.909407	0.910645/0.898953	0.909590/0.897585	0.910537/0.892613	0.910389/0.899537	0.899619
D3-T4-S	0.924137/0.908893	0.924233/0.911343	0.922074/0.918062	0.924764/0.909717	0.927382/0.897806	0.909164
D4-T4	0.939505/0.913572	0.936477/0.931460	0.937626/0.927391	0.939054/0.915669	0.936668/0.930402	0.923699
D4-T4-S	0.955326/0.940770	0.956158/0.936841	0.957983/0.931690	0.954776/0.938419	0.956691/0.931379	0.935819
D5-T4	0.868834/0.880000	0.875538/0.852524	0.875043/0.859072	0.870430/0.874197	0.871074/0.878204	0.868799
D5-T4-S	0.887822/0.887929	0.889055/0.881913	0.890965/0.872809	0.888582/0.886621	0.888861/0.887769	0.883408
D6-T1	0.779282/0.776571	0.775912/0.785449	0.77853/0.778587	0.7833/0.757795	0.776717/0.781647	0.77601
D6-T1-S	0.686216/0.710892	0.693021/0.700325	0.693106/0.694652	0.695869/0.672136	0.695638/0.679130	0.691427
D6-T2	0.781295/0.774403	0.776148/0.777954	0.77979/0.774853	0.773983/0.785791	0.7801/0.762941	0.775188
D6-T2-S	0.704542/0.693773	0.698033/0.708104	0.699159/0.712813	0.70705/0.685971	0.701425/0.706239	0.70138
D6-T3	0.895213/0.882469	0.893665/0.887870	0.891765/0.902604	0.896706/0.878058	0.893354/0.887972	0.887795
D6-T3-S	0.863607/0.860803	0.862338/0.867372	0.864996/0.853222	0.863321/0.864057	0.863035/0.861042	0.861299
D6-T4	0.95132/0.936300	0.950478/0.938527	0.950976/0.938446	0.948258/0.950874	0.950352/0.941071	0.941044
D6-T4-S	0.931705/0.929466	0.935534/0.911811	0.930692/0.931690	0.930288/0.933678	0.934668/0.917595	0.924848

## Sheet: Rank-All
index1：AUROC
Training/Testing	Fold 1	Fold 2	Fold 3	Fold 4	Fold 5	Mean
D6-T4	0.945914/0.924130	0.944475/0.929037	0.945564/0.926055	0.942476/0.940810	0.94404/0.932667	0.93054
D4-T4-S	0.958328/0.933299	0.959172/0.931028	0.960414/0.927132	0.958283/0.930074	0.959163/0.929249	0.930157
D6-T4-S	0.931970/0.922031	0.932997/0.913587	0.929766/0.930225	0.930950/0.928367	0.933577/0.914557	0.921753
D4-T4	0.940903/0.909114	0.939311/0.922740	0.939413/0.925734	0.939197/0.916424	0.938723/0.923294	0.919461
D3-T4-S	0.925257/0.897949	0.924445/0.904976	0.922252/0.909888	0.923634/0.907478	0.925961/0.895401	0.903138
D3-T4	0.905855/0.901070	0.909355/0.896558	0.909589/0.890515	0.910052/0.885908	0.908927/0.899324	0.894675
D5-T4-S	0.886975/0.886199	0.888439/0.880022	0.889960/0.872075	0.887227/0.887052	0.888946/0.883833	0.881836
D4-T3	0.879554/0.865884	0.880536/0.866039	0.876767/0.884536	0.880642/0.856972	0.880693/0.868776	0.868441
D6-T3	0.878267/0.861616	0.87833/0.869383	0.875167/0.884490	0.880161/0.856573	0.876207/0.869730	0.868358
D5-T4	0.868127/0.876029	0.872922/0.853924	0.872811/0.860822	0.868677/0.872879	0.870926/0.872318	0.867194
D6-T3-S	0.849605/0.849399	0.85016/0.850645	0.850950/0.844911	0.850775/0.849010	0.851861/0.845887	0.84797
D1-T4	0.841321/0.818560	0.836626/0.847185	0.836776/0.836694	0.837517/0.835704	0.839281/0.826058	0.83284
D3-T3	0.840121/0.816067	0.836133/0.825899	0.834833/0.838183	0.832781/0.833940	0.836762/0.830912	0.829
D2-T4-S	0.837226/0.821932	0.837519/0.811144	0.831572/0.852193	0.833392/0.841204	0.838295/0.817381	0.828771
D2-T4	0.828913/0.821615	0.828018/0.819012	0.824448/0.836758	0.828417/0.821381	0.826408/0.825905	0.824934
D1-T4	0.825146/0.813720	0.826400/0.811754	0.820630/0.829795	0.823101/0.825247	0.823378/0.826674	0.821438
D5-T3	0.793054/0.796271	0.793974/0.794976	0.79543/0.786632	0.796738/0.789281	0.795227/0.795863	0.792605
D1-T3	0.774933/0.791526	0.77903/0.763311	0.778373/0.776370	0.779391/0.767429	0.774153/0.776736	0.775075
D2-T3	0.771901/0.782017	0.770794/0.775624	0.775507/0.765814	0.773694/0.773105	0.77363/0.762595	0.771831
D2-T3-S	0.768256/0.770669	0.767706/0.771378	0.771195/0.759476	0.767888/0.790154	0.774740/0.752219	0.768779
D6-T2	0.767437/0.757639	0.763031/0.767409	0.766249/0.759318	0.762745/0.768428	0.766988/0.749590	0.760477
D6-T1	0.764749/0.759962	0.763834/0.764161	0.764909/0.757787	0.765397/0.752409	0.763931/0.763727	0.759609
D4-T1	0.763189/0.771825	0.764168/0.768816	0.768462/0.747373	0.768192/0.751258	0.765262/0.756337	0.759122
D4-T2	0.762215/0.770915	0.764743/0.761175	0.764666/0.762442	0.77128/0.733940	0.765228/0.765171	0.758729
D6-T2-S	0.717481/0.711701	0.713187/0.722856	0.715048/0.715659	0.719388/0.699109	0.71436/0.723181	0.714501
D3-T1	0.715012/0.712879	0.717558/0.702806	0.713140/0.719074	0.712937/0.721409	0.717225/0.700125	0.711259
D6-T1-S	0.703699/0.717951	0.70744/0.711395	0.707/0.708183	0.710951/0.684680	0.706282/0.704355	0.705313
D3-T2	0.710324/0.686665	0.704924/0.703976	0.70101/0.719647	0.708448/0.695340	0.704191/0.702047	0.701535
D5-T2	0.668849/0.646147	0.658113/0.674692	0.655812/0.663662	0.660345/0.671825	0.662246/0.636470	0.658559
D5-T1	0.652838/0.664200	0.662257/0.649899	0.656271/0.659196	0.653442/0.660357	0.666226/0.648901	0.656511
D2-T1	0.531476/0.543434	0.533739/0.544352	0.533349/0.554060	0.536548/0.531170	0.541217/0.531688	0.540941
D2-T2	0.541233/0.524650	0.53878/0.551609	0.536848/0.543312	0.538508/0.529311	0.54388/0.514041	0.532585
D2-T2-S	0.495442/0.505290	0.509377/0.501352	0.498460/0.501492	0.499631/0.507647	0.498478/0.510684	0.503582
D2-T1-S	0.497299/0.504136	0.493806/0.487076	0.482243/0.513634	0.500986/0.497058	0.498027/0.514032	0.503187
D1-T2	0.505818/0.503649	0.504031/0.486544	0.502713/0.493907	0.492217/0.507143	0.506589/0.500016	0.498252
D1-T1	0.505934/.0.506295	0.489662/0.508635	0.50447/0.486863	0.504263/0.490006	0.491764/0.494009	0.497162
index2：AUPR
Training/Testing	Fold 1	Fold 2	Fold 3	Fold 4	Fold 5	Mean
D6-T4	0.95132/0.936300	0.950478/0.938527	0.950976/0.938446	0.948258/0.950874	0.950352/0.941071	0.941044
D4-T4-S	0.955326/0.940770	0.956158/0.936841	0.957983/0.931690	0.954776/0.938419	0.956691/0.931379	0.935819
D6-T4-S	0.931705/0.929466	0.935534/0.911811	0.930692/0.931690	0.930288/0.933678	0.934668/0.917595	0.924848
D4-T4	0.939505/0.913572	0.936477/0.931460	0.937626/0.927391	0.939054/0.915669	0.936668/0.930402	0.923699
D3-T4-S	0.924137/0.908893	0.924233/0.911343	0.922074/0.918062	0.924764/0.909717	0.927382/0.897806	0.909164
D3-T4	0.906492/0.909407	0.910645/0.898953	0.909590/0.897585	0.910537/0.892613	0.910389/0.899537	0.899619
D6-T3	0.895213/0.882469	0.893665/0.887870	0.891765/0.902604	0.896706/0.878058	0.893354/0.887972	0.887795
D5-T4-S	0.887822/0.887929	0.889055/0.881913	0.890965/0.872809	0.888582/0.886621	0.888861/0.887769	0.883408
D4-T3	0.889998/0.881247	0.8907/0.880851	0.886632/0.897236	0.892618/0.868300	0.8894/0.885221	0.882571
D5-T4	0.868834/0.880000	0.875538/0.852524	0.875043/0.859072	0.870430/0.874197	0.871074/0.878204	0.868799
D6-T3-S	0.863607/0.860803	0.862338/0.867372	0.864996/0.853222	0.863321/0.864057	0.863035/0.861042	0.861299
D3-T3	0.850596/0.824063	0.846009/0.840484	0.843499/0.853940	0.843269/0.848463	0.847196/0.837245	0.840839
D1-T4	0.847893/0.822347	0.841150/0.850215	0.840034/0.853554	0.842813/0.842957	0.846460/0.825664	0.838947
D2-T4-S	0.838906/0.839235	0.844033/0.815321	0.835165/0.857533	0.836875/0.841458	0.844975/0.818257	0.834361
D1-T4	0.830934/0.813315	0.831636/0.815198	0.825085/0.836060	0.825359/0.839514	0.828926/0.828851	0.826588
D2-T4	0.827413/0.825430	0.826467/0.825490	0.825460/0.829136	0.829307/0.820900	0.827139/0.824975	0.825186
D5-T3	0.81115/0.815487	0.812185/0.813168	0.815423/0.799244	0.814819/0.806818	0.811984/0.819494	0.810842
D1-T3	0.790144/0.816884	0.798937/0.774340	0.796847/0.784206	0.794941/0.789849	0.791122/0.796954	0.792446
D2-T3	0.789378/0.799254	0.788884/0.788489	0.794842/0.785842	0.790099/0.796568	0.792803/0.783895	0.79081
D2-T3-S	0.784132/0.781177	0.784745/0.776617	0.788679/0.775247	0.779701/0.809883	0.787820/0.775215	0.783628
D6-T1	0.779282/0.776571	0.775912/0.785449	0.77853/0.778587	0.7833/0.757795	0.776717/0.781647	0.77601
D6-T2	0.781295/0.774403	0.776148/0.777954	0.77979/0.774853	0.773983/0.785791	0.7801/0.762941	0.775188
D4-T1	0.75824/0.767542	0.758471/0.768703	0.765574/0.741491	0.762651/0.749246	0.75893/0.761303	0.757657
D4-T2	0.758196/0.757300	0.758746/0.753300	0.756546/0.766568	0.760362/0.744088	0.756578/0.761151	0.756482
D3-T1	0.708495/0.704819	0.708829/0.693589	0.708142/0.704551	0.704915/0.710224	0.707888/0.708581	0.704353
D6-T2-S	0.704542/0.693773	0.698033/0.708104	0.699159/0.712813	0.70705/0.685971	0.701425/0.706239	0.70138
D6-T1-S	0.686216/0.710892	0.693021/0.700325	0.693106/0.694652	0.695869/0.672136	0.695638/0.679130	0.691427
D3-T2	0.699585/0.672628	0.692669/0.680738	0.690609/0.704923	0.694344/0.692286	0.691888/0.702334	0.690582
D5-T2	0.632161/0.600435	0.618681/0.647435	0.620317/0.623019	0.622993/0.637088	0.62394/0.609880	0.623572
D5-T1	0.616505/0.611891	0.619106/0.623298	0.618322/0.612955	0.615952/0.627188	0.626537/0.605284	0.616123
D2-T1	0.528833/0.534849	0.525987/0.537301	0.528529/0.545785	0.533961/0.528158	0.535311/0.525425	0.534304
D2-T2	0.536304/0.526748	0.532492/0.550691	0.530145/0.539506	0.536734/0.533845	0.537192/0.505808	0.531319
D2-T1-S	0.500769/0.503394	0.494345/0.491362	0.485587/0.515595	0.502955/0.508793	0.493071/0.509468	0.505723
D2-T2-S	0.490363/0.496737	0.506190/0.497508	0.499769/0.498497	0.502165/0.507962	0.495086/0.508920	0.503635
D1-T1	0.506693/0.509413	0.493498/0.516472	0.498381/0.491232	0.509665/0.490567	0.497421/0.494465	0.50043
D1-T2	0.503061/0.505423	0.501544/0.483846	0.502149/0.493152	0.494517/0.493910	0.510048/0.503280	0.495922
