# Supplementary material for: EFMSDTI: Drug-target interaction prediction based on an efficient fusion of multi-source data
Source: Front Pharmacol. 2022 Sep 23;13:1009996. doi: 10.3389/fphar.2022.1009996 (PMC9538487; doi:10.3389/fphar.2022.1009996)
Supplement: Supplementary file 2 [file Table1.XLSX]

## Sheet: AUROC
Index1:AUROC
Model	Training/Testing	Fold 1	Fold 2	Fold 3	Fold 4	Fold 5	Mean
Fusion	df&tfp	0.908711/0.899420	0.907642/0.907468	0.908809/0.897791	0.909295/0.904579	0.908824/0.908110	0.903474
Selective fusion	De_dC125_df&tfp	0.929272/0.910673	0.929195/0.913744	0.927081/0.926096	0.929171/0.917168	0.928891/0.920218	0.91758
	De_dC12tC12_df&tfp	0.933780/0.926533	0.934494/0.925274	0.934534/0.925208	0.935721/0.919152	0.932668/0.921620	0.923557
	De_dC12_df&tfp	0.952334/0.939641	0.953757/0.934803	0.950040/0.948346	0.950829/0.946696	0.952904/0.938178	0.941533
Weighted fusion	WESNF_df&tfp	0.910912/0.894348	0.907314/0.908251	0.906393/0.914949	0.908856/0.900243	0.910375/0.900321	0.903622
	WECSNF_df&tfp	0.908699/0.903284	0.909058/0.898173	0.906672/0.915908	0.910345/0.902469	0.909768/0.897838	0.903534
Select and weight fusion	De_dC12_WESNF_df&tfp	0.965522/0.961851	0.968311/0.943099	0.965084/0.958654	0.966110/0.956583	0.966193/0.953705	0.981778

## Sheet: AUPR
Index2:AUPR
Model	Training/Testing	Fold 1	Fold 2	Fold 3	Fold 4	Fold 5	Mean
Fusion	df&tfp	0.912035/0.905538	0.911587/0.909718	0.911261/0.903773	0.912588/0.907718	0.912167/0.911493	0.907648
Selective fusion	De_dC125_df&tfp	0.962421/0.957861	0.963357/0.951276	0.961996/0.958560	0.962281/0.957293	0.963601/0.950305	0.922855
	De_dC12tC12_df&tfp	0.940283/0.935260	0.940876/0.932357	0.940127/0.935515	0.942756/0.924745	0.938571/0.935663	0.932708
	De_dC12_df&tfp	0.957273/0.951753	0.959187/0.944799	0.956126/0.955723	0.956668/0.954547	0.958827/0.944873	0.950339
Weighted fusion	WESNF_df&tfp	0.912469/0.895779	0.908561/0.909838	0.907009/0.916746	0.908828/0.906433	0.912217/0.897422	0.905244
	WECSNF_df&tfp	0.906195/0.911187	0.90826/0.897842	0.906205/0.917123	0.910162/0.898070	0.910066/0.893953	0.903635
Select and weight fusion	De_dC12_WESNF_df&tfp	0.968939/0.967872	0.971642/0.952118	0.968967/0.963045	0.969527/0.963406	0.969770/0.961345	0.982457
